# Supplementary material for: A PLGA/Silk Fibroin Nanofibre Membrane Loaded with Natural Flavonoid Compounds Extracted from Green Cocoons for Wound Healing
Source: Int J Mol Sci. 2024 Aug 27;25(17):9263. doi: 10.3390/ijms25179263 (PMC11394843; doi:10.3390/ijms25179263)
Supplement: Supplementary file 1 [file ijms-25-09263-s001.zip]

Archive with 1 entries (1 files):
- ijms-3146822-supplementary.pdf
